# Supplementary material for: Contrasting diversity of vaginal lactobacilli among the females of Northeast India
Source: BMC Microbiol. 2019 Aug 27;19:198. doi: 10.1186/s12866-019-1568-6 (PMC6712660; doi:10.1186/s12866-019-1568-6)
Supplement: Supplementary file 4 — Table S4. Developed and database sequences. (XLSX 13 kb) [file 12866_2019_1568_MOESM4_ESM.xlsx]

## Sheet: Sheet1
Sequence Information
KP747671	Developed
KP747672	Developed
KP775922	Developed
KP775923	Developed
KP775924	Developed
KP775925	Developed
KP775926	Developed
KP775927	Developed
KP775928	Developed
KP775929	Developed
KP775931	Developed
KP775932	Developed
KP775933	Developed
KP775934	Developed
KR264981	Developed
KR264982	Developed
KR264983	Developed
KR264984	Developed
KR264986	Developed
KR264987	Developed
KR264988	Developed
KR264989	Developed
KR264991	Developed
KR264992	Developed
KR264993	Developed
KR264994	Developed
KR264995	Developed
KR264996	Developed
KR264997	Developed
KR264998	Developed
KR264999	Developed
KR265000	Developed
KR265001	Developed
KR265004	Developed
KR265006	Developed
KR265008	Developed
KT005519	Developed
KT005520	Developed
KT005521	Developed
KT005522	Developed
KT361204	Developed
KT361205	Developed
KT361206	Developed
KT361207	Developed
KT361209	Developed
KT361211	Developed
KT589105	Developed
KT589106	Developed
KT589107	Developed
KT589108	Developed
KT589109	Developed
KT589110	Developed
KT589111	Developed
KT589112	Developed
KT589113	Developed
KT589114	Developed
KT589115	Developed
KT589116	Developed
KT589117	Developed
KT589118	Developed
KT589119	Developed
KT589120	Developed
KT589121	Developed
KT589122	Developed
KT589123	Developed
KT589124	Developed
KT589125	Developed
KT589126	Developed
KT589127	Developed
KT589128	Developed
KT589130	Developed
KT589131	Developed
KT589132	Developed
KT589133	Developed
KT589135	Developed
KT589136	Developed
KT589137	Developed
KT597696	Developed
KT597700	Developed
KT835007	Developed
KT835008	Developed
KT835009	Developed
KT835010	Developed
KT835011	Developed
KT835012	Developed
KT835013	Developed
KT835014	Developed
KT835015	Developed
KT835016	Developed
KT835017	Developed
KT835018	Developed
KT906568	Developed
KT906569	Developed
KT906570	Developed
KT906571	Developed
KT906572	Developed
KT906573	Developed
KT906574	Developed
KT906575	Developed
KT906576	Developed
KT906577	Developed
KT906578	Developed
KT906579	Developed
KT906580	Developed
KT906581	Developed
KT906582	Developed
KT906583	Developed
KT906584	Developed
KT906585	Developed
KT906586	Developed
KT906587	Developed
KT906588	Developed
KT906589	Developed
KT991842	Developed
KT991843	Developed
KT991844	Developed
KU184460	Developed
KU184461	Developed
KU184462	Developed
KU184463	Developed
KU184464	Developed
KU184465	Developed
KU184466	Developed
KU184467	Developed
KU184468	Developed
KU184469	Developed
KU184470	Developed
KU184471	Developed
KU184472	Developed
KU184473	Developed
KU184474	Developed
KU184475	Developed
KU184476	Developed
KU184477	Developed
KU184478	Developed
KU184479	Developed
KU184480	Developed
KU184483	Developed
KU184484	Developed
KU184485	Developed
KU184486	Developed
KU184487	Developed
KU184488	Developed
KU184489	Developed
KU184490	Developed
KU184491	Developed
KU184493	Developed
KU184494	Developed
KU184495	Developed
KU184496	Developed
KU184497	Developed
KU184498	Developed
KU184499	Developed
KU184500	Developed
AB009935	Database
AB009940	Database
AB023241	Database
AB233325	Database
AB233326	Database
AB596996	Database
AEQQ01000116	Database
AF126738	Database
AF145246	Database
AF243177	Database
AGBA01000019	Database
AJ575812	Database
D83355	Database
DQ355146	Database
EU547775	Database
FJ789755	Database
FN393795	Database
GU132846	Database
HE646438	Database
HM355640	Database
HM776178	Database
JN644614	Database
JN787160	Database
JN787180	Database
JN787193	Database
JQ754451	Database
KF148876	Database
KF250867	Database
KF318409	Database
KF740715	Database
KF767936	Database
KF826015	Database
KF933805	Database
KI271266	Database
KJ690754	Database
KM609191	Database
KP297450	Database
KR492882	Database
KT029322	Database
KT261200	Database
KT597695	Database
KT767718	Database
KU317789	Database
KU323399	Database
KU726689	Database
KU922215	Database
KU922401	Database
KU975425	Database
KX065363	Database
KX073783	Database
KX575726	Database
KX646258	Database
KX661075	Database
KX688655	Database
KX760138	Database
KX946138	Database
KX959616	Database
KY608100	Database
KY622647	Database
KY940568	Database
KY992547	Database
L37599	Database
L37605	Database
LC037354	Database
LC199966	Database
LC269371	Database
LC369122	Database
MF033474	Database
MF164052	Database
MF193456	Database
MF327669	Database
MF327676	Database
MF327681	Database
MF355312	Database
MF370045	Database
MF686472	Database
MF942366	Database
MF975714	Database
MF979547	Database
MF989239	Database
MF989244	Database
MG201782	Database
MG437355	Database
MG551128	Database
MG685880	Database
MG825721	Database
MG948160	Database
MG966305	Database
MG966335	Database
MH014973	Database
MH017408	Database
MH041160	Database
MH041171	Database
MH045986	Database
MH111471	Database
MH111592	Database
MH111604	Database
MH111613	Database
MH111639	Database
MH111642	Database
MH113149	Database
MH127530	Database
MH135230	Database
MH141498	Database
MH158265	Database
MH158266	Database
MH174446	Database
MH179309	Database
MH179468	Database
MH191229	Database
MH191230	Database
MH197072	Database
MH201146	Database
X66101	Database
X75274	Database
Y08846	Database
