# Supplementary material for: Contrasting diversity of vaginal lactobacilli among the females of Northeast India
Source: BMC Microbiol. 2019 Aug 27;19:198. doi: 10.1186/s12866-019-1568-6 (PMC6712660; doi:10.1186/s12866-019-1568-6)
Supplement: Supplementary file 5 — Table S5. Model test result. (XLS 49 kb) [file 12866_2019_1568_MOESM5_ESM.xls]

## Sheet: Info
Model	#Param	BIC	AICc	lnL	Invariant	Gamma	R	Freq A	Freq T	Freq C	Freq G	A=>T	A=>C	A=>G	T=>A	T=>C	T=>G	C=>A	C=>T	C=>G	G=>A	G=>T	G=>C
K2+G	541	9391.47	4654.72	-1780.18	n/a	0.72709	1.15336	0.25	0.25	0.25	0.25	0.06	0.06	0.13	0.06	0.13	0.06	0.06	0.13	0.06	0.13	0.06	0.06
T92+G	542	9403.24	4657.75	-1780.67	n/a	0.72539	1.15704	0.243538	0.243538	0.256462	0.256462	0.06	0.06	0.14	0.06	0.14	0.06	0.06	0.13	0.06	0.13	0.06	0.06
T92+G+I	543	9413.34	4659.11	-1780.33	0.123475	0.990114	1.15673	0.243538	0.243538	0.256462	0.256462	0.06	0.06	0.14	0.06	0.14	0.06	0.06	0.13	0.06	0.13	0.06	0.06
K2+G+I	542	9420.78	4675.29	-1789.44	0.107512	0.950664	1.15568	0.25	0.25	0.25	0.25	0.06	0.06	0.13	0.06	0.13	0.06	0.06	0.13	0.06	0.13	0.06	0.06
JC+G	540	9422.36	4694.34	-1801.01	n/a	0.739336	0.5	0.25	0.25	0.25	0.25	0.08	0.08	0.08	0.08	0.08	0.08	0.08	0.08	0.08	0.08	0.08	0.08
HKY+G	544	9425.5	4662.55	-1781.02	n/a	0.714824	1.13993	0.284842	0.202235	0.18237	0.330554	0.05	0.04	0.17	0.07	0.09	0.08	0.07	0.1	0.08	0.14	0.05	0.04
TN93+G	545	9430.86	4659.17	-1778.31	n/a	0.700182	1.13046	0.284842	0.202235	0.18237	0.330554	0.05	0.04	0.14	0.07	0.13	0.08	0.07	0.14	0.08	0.12	0.05	0.04
JC+G+I	541	9432.47	4695.71	-1800.67	0.121043	1.0049	0.5	0.25	0.25	0.25	0.25	0.08	0.08	0.08	0.08	0.08	0.08	0.08	0.08	0.08	0.08	0.08	0.08
K2+I	541	9432.67	4695.91	-1800.77	0.345711	n/a	1.12847	0.25	0.25	0.25	0.25	0.06	0.06	0.13	0.06	0.13	0.06	0.06	0.13	0.06	0.13	0.06	0.06
HKY+G+I	545	9435.66	4663.97	-1780.71	0.123888	0.972387	1.13867	0.284842	0.202235	0.18237	0.330554	0.05	0.04	0.17	0.07	0.09	0.08	0.07	0.1	0.08	0.14	0.05	0.04
T92+I	542	9444.15	4698.66	-1801.12	0.346359	n/a	1.13339	0.243538	0.243538	0.256462	0.256462	0.06	0.06	0.14	0.06	0.14	0.06	0.06	0.13	0.06	0.13	0.06	0.06
TN93+G+I	546	9459.82	4679.4	-1787.4	0.114138	0.907498	1.13145	0.284842	0.202235	0.18237	0.330554	0.05	0.04	0.13	0.07	0.13	0.08	0.07	0.14	0.08	0.12	0.05	0.04
GTR+G	548	9461.24	4663.35	-1777.33	n/a	0.705664	1.13342	0.284842	0.202235	0.18237	0.330554	0.05	0.03	0.14	0.08	0.13	0.09	0.05	0.14	0.08	0.12	0.05	0.05
JC+I	540	9462.61	4734.59	-1821.13	0.345043	n/a	0.5	0.25	0.25	0.25	0.25	0.08	0.08	0.08	0.08	0.08	0.08	0.08	0.08	0.08	0.08	0.08	0.08
HKY+I	544	9467.59	4704.63	-1802.07	0.346886	n/a	1.11946	0.284842	0.202235	0.18237	0.330554	0.05	0.05	0.17	0.07	0.09	0.08	0.07	0.1	0.08	0.14	0.05	0.05
GTR+G+I	549	9470.99	4664.38	-1776.82	0.135436	0.98731	1.13186	0.284842	0.202235	0.18237	0.330554	0.06	0.03	0.14	0.08	0.13	0.09	0.05	0.14	0.08	0.12	0.05	0.04
TN93+I	545	9474.55	4702.86	-1800.16	0.346109	n/a	1.11855	0.284842	0.202235	0.18237	0.330554	0.05	0.04	0.14	0.07	0.12	0.08	0.07	0.13	0.08	0.12	0.05	0.04
K2	540	9500.02	4771.99	-1839.84	n/a	n/a	1.10477	0.25	0.25	0.25	0.25	0.06	0.06	0.13	0.06	0.13	0.06	0.06	0.13	0.06	0.13	0.06	0.06
GTR+I	548	9503.08	4705.19	-1798.25	0.346541	n/a	1.11535	0.284842	0.202235	0.18237	0.330554	0.06	0.03	0.14	0.08	0.12	0.09	0.05	0.13	0.08	0.12	0.05	0.04
T92	541	9512.32	4775.56	-1840.6	n/a	n/a	1.10602	0.243538	0.243538	0.256462	0.256462	0.06	0.06	0.13	0.06	0.13	0.06	0.06	0.13	0.06	0.13	0.06	0.06
JC	539	9529.24	4809.94	-1859.83	n/a	n/a	0.5	0.25	0.25	0.25	0.25	0.08	0.08	0.08	0.08	0.08	0.08	0.08	0.08	0.08	0.08	0.08	0.08
HKY	543	9536.66	4782.44	-1841.99	n/a	n/a	1.0963	0.284842	0.202235	0.18237	0.330554	0.05	0.05	0.16	0.07	0.09	0.08	0.07	0.1	0.08	0.14	0.05	0.05
TN93	544	9544.12	4781.16	-1840.33	n/a	n/a	1.09995	0.284842	0.202235	0.18237	0.330554	0.05	0.04	0.15	0.07	0.11	0.08	0.07	0.12	0.08	0.13	0.05	0.04
GTR	547	9572.79	4783.63	-1838.5	n/a	n/a	1.10475	0.284842	0.202235	0.18237	0.330554	0.05	0.03	0.15	0.07	0.11	0.09	0.05	0.12	0.09	0.13	0.06	0.05

## Sheet: Caption
Table. Maximum Likelihood fits of 24 different nucleotide substitution models
NOTE.-- Models with the lowest BIC scores (Bayesian Information Criterion) are considered to describe the substitution pattern the best. For each model, AICc value (Akaike Information Criterion, corrected), Maximum Likelihood value (lnL), and the number of parameters (including branch lengths) are also presented [1]. Non-uniformity of evolutionary rates among sites may be modeled by using a discr…
Abbreviations: GTR: General Time Reversible; HKY: Hasegawa-Kishino-Yano; TN93: Tamura-Nei; T92: Tamura 3-parameter; K2: Kimura 2-parameter; JC: Jukes-Cantor.
1. Nei M. and Kumar S. (2000). Molecular Evolution and Phylogenetics. Oxford University Press, New York.
2. Tamura K., Peterson D., Peterson N., Stecher G., Nei M., and Kumar S. (2011). MEGA5: Molecular Evolutionary Genetics Analysis using Maximum Likelihood, Evolutionary Distance, and Maximum Parsimony Methods. Molecular Biology and Evolution (In Press).
Disclaimer: Although utmost care has been taken to ensure the correctness of the caption, the caption text is provided "as is" without any warranty of any kind. Authors advise the user to carefully check the caption prior to its use for any purpose and report any errors or problems to the authors immediately (www.megasoftware.net). In no event shall the authors and their employers be liable for a…

## Sheet: K2+G
From\To	A	T	C	G
A	-	0.0580489	0.0580489	0.133902
T	0.0580489	-	0.133902	0.0580489
C	0.0580489	0.133902	-	0.0580489
G	0.133902	0.0580489	0.0580489	-

## Sheet: T92+G
From\To	A	T	C	G
A	-	0.0564318	0.0594264	0.137609
T	0.0564318	-	0.137609	0.0594264
C	0.0564318	0.130675	-	0.0594264
G	0.130675	0.0564318	0.0594264	-

## Sheet: T92+G+I
From\To	A	T	C	G
A	-	0.0564398	0.0594348	0.137592
T	0.0564398	-	0.137592	0.0594348
C	0.0564398	0.130659	-	0.0594348
G	0.130659	0.0564398	0.0594348	-

## Sheet: K2+G+I
From\To	A	T	C	G
A	-	0.0579862	0.0579862	0.134028
T	0.0579862	-	0.134028	0.0579862
C	0.0579862	0.134028	-	0.0579862
G	0.134028	0.0579862	0.0579862	-

## Sheet: JC+G
From\To	A	T	C	G
A	-	0.0833333	0.0833333	0.0833333
T	0.0833333	-	0.0833333	0.0833333
C	0.0833333	0.0833333	-	0.0833333
G	0.0833333	0.0833333	0.0833333	-

## Sheet: HKY+G
From\To	A	T	C	G
A	-	0.049824	0.0449299	0.167679
T	0.0701757	-	0.0925097	0.0814378
C	0.0701757	0.102587	-	0.0814378
G	0.14449	0.049824	0.0449299	-

## Sheet: TN93+G
From\To	A	T	C	G
A	-	0.0486025	0.0438284	0.13639
T	0.0684552	-	0.125858	0.0794411
C	0.0684552	0.139568	-	0.0794411
G	0.117529	0.0486025	0.0438284	-

## Sheet: JC+G+I
From\To	A	T	C	G
A	-	0.0833333	0.0833333	0.0833333
T	0.0833333	-	0.0833333	0.0833333
C	0.0833333	0.0833333	-	0.0833333
G	0.0833333	0.0833333	0.0833333	-

[truncated: 16 more sheets: K2+I, HKY+G+I, T92+I, TN93+G+I, GTR+G, JC+I, HKY+I, GTR+G+I, TN93+I, K2, GTR+I, T92, JC, HKY, TN93, GTR]
